# Supplementary material for: Miniscope-LFOV: A large-field-of-view, single-cell-resolution, miniature microscope for wired and wire-free imaging of neural dynamics in freely behaving animals
Source: Sci Adv. 2023 Apr 21;9(16):eadg3918. doi: 10.1126/sciadv.adg3918 (PMC10121160; doi:10.1126/sciadv.adg3918)
Supplement: Supplementary file 2 — Movies S1 to S4 [file sciadv.adg3918_movies_s1_to_s4.zip]

Archive with 4 entries (4 files):
- adg3918_Movie_S1.MP4
- adg3918_Movie_S2.MP4
- adg3918_Movie_S3.mp4
- adg3918_Movie_S4.avi
